# Supplementary material for: Clearance of viable Mycobacterium ulcerans from Buruli ulcer lesions during antibiotic treatment as determined by combined 16S rRNA reverse transcriptase /IS 2404 qPCR assay
Source: PLoS Negl Trop Dis. 2017 Jul 3;11(7):e0005695. doi: 10.1371/journal.pntd.0005695 (PMC5510892; doi:10.1371/journal.pntd.0005695)
Supplement: S1 Table — (XLSX) [file pntd.0005695.s003.xlsx]

## Sheet: Patient data
Clinical Data			Lesion		Sample type	M. ulcerans 16S rRNA copies/50ul elute at week*:					Time to 16S rRNA clearance (weeks)**	Baseline IS2404 copies/50ul	M. ulcerans culture result for sample obtained at week*:					Time-to-healing (weeks)*	Rate of healing at week 4 (mm/week)*
Serial Numbers	Age (years)	Sex	Form	Category		0	4	8	12	16			0	4	8	12	16
1	9	Female	Plaque	II	FNA	25	0	healed	healed	healed	4	300	negative	negative	healed	healed	healed	8	3.3
2	8	Male	Ulcer	II	Swab	0	0	healed	healed	healed	0	25	ND	negative	healed	healed	healed	6	0.8
3	6	Male	Ulcer	II	Swab	25	0	25075	0	healed	12	125	negative	ND	negative	negative	healed	16	128.3
4	33	Female	Ulcer	I	Swab	0	healed	healed	healed	healed	0	25	ND	healed	healed	healed	healed	8	1.8
5	5	Female	Ulcer	I	Swab	25	1418400	healed	healed	healed	8	25	negative	negative	healed	healed	healed	8	2.3
6	10	Male	Plaque	I	FNA	25	0	25	0	0	12	300	positive	positive	negative	negative	negative	37	-1.9
7	37	Male	Nodule	I	FNA	0	235725	25	0	healed	12	8425	ND	negative	negative	negative	healed	24	-0.3
8	13	Female	Ulcer	II	Swab	0	0	0	ND	healed	0	25	negative	ND	negative	ND	healed	16	0
9	7	Female	Ulcer	II	Swab	0	0	0	0	ND	0	25	positive	negative	negative	negative	ND	24	2.3
10	38	Female	Ulcer	I	Swab	25	200	ND	ND	ND	NK	175	negative	negative	ND	ND	ND	32	0.3875
11	15	Male	Plaque	II	FNA	75	3800	25	0	0	12	113000	positive	negative	positive	positive	negative	48	-4.9
12	20	Male	Ulcer	II	Swab	164750	1325	25	25	0	16	164750	negative	negative	negative	negative	negative	32	-13.3
13	46	Male	Ulcer	II	Swab	6342775	ND	25	25	ND	NK	6342775	ND	ND	negative	negative	ND	30	0
14	10	Male	Ulcerated Oedema	II	FNA	0	ND	0	healed	healed	0	25	negative	ND	negative	healed	healed	12	10.1
15	13	Female	Ulcer	I	Swab	2500	25	healed	healed	healed	8	2500	positive	negative	healed	healed	healed	12	7.3875
16	23	Female	Ulcer	III	Swab	100	50	25	52725	ND	NK	125	positive	negative	negative	negative	negative	44	16.125
17	56	Male	Nodule	I	FNA	25	25	25	0	healed	12	50	positive	positive	negative	negative	healed	16	0.35
18	6	Male	Plaque	II	FNA	25	25	275	25	0	16	25	positive	negative	negative	negative	negative	44	-3.1
19	40	Female	Ulcer	I	Swab	25	100	975	0	0	12	25	positive	negative	negative	negative	negative	33	-3.1
20	9	Female	Plaque	I	FNA	300	25	0	0	0	8	375	positive	negative	negative	negative	negative	56	-28.5
21	15	Male	Nodule	I	FNA	475	25	0	0	0	8	475	positive	positive	negative	negative	negative	25	0.5
22	10	Female	Nodule	I	FNA	925	100	0	0	healed	8	1150	positive	negative	negative	negative	healed	28	-4.1
23	5	Male	Nodule	II	FNA	1325	975	0	0	0	8	1325	positive	negative	negative	negative	negative	24	1
24	33	Female	Ulcer	II	Swab	100	0	0	0	healed	4	75	negative	negative	negative	negative	healed	28	-0.9
25	8	Female	Plaque	I	FNA	25	350	25	0	ND	12	25	negative	negative	negative	negative	ND	28	2.5
26	12	Female	Plaque	II	FNA	1350	1475	125	0	healed	12	2000	ND	positive	negative	negative	healed	16	3.9
27	9	Male	Plaque	II	FNA	0	1425	25	0	0	12	25	negative	positive	negative	negative	negative	24	3.25
28	70	Female	Ulcer	III	Swab	0	0	0	25	healed	16	25	negative	negative	negative	negative	healed	30	1.4
29	30	Female	ulcer	II	Swab	1625	0	0	healed	0	4	500	positive	negative	negative	healed	negative	28	1.375
30	13	Male	Plaque	II	FNA	350	ND	625	0	0	12	350	positive	healed	negative	negative	negative	24	7.1
31	10	Female	Ulcer	II	Swab	350	healed	healed	healed	0	4	950	negative	healed	healed	healed	negative	18	6.6
32	21	Female	Ulcer	I	Swab	1900	0	healed	healed	healed	4	25	positive	negative	healed	healed	healed	8	0.6
33	11	Male	Ulcer	II	Swab	0	0	healed	healed	healed	0	50	negative	negative	healed	healed	healed	12	-2.9
34	24	Female	Ulcer	II	Swab	0	healed	healed	healed	healed	0	25	negative	healed	healed	healed	healed	4	-3.1
35	52	Male	Ulcer	III	Swab	25	23500	0	0	0	8	25	negative	negative	negative	negative	negative	30	ND
36	9	Female	Plaque	II	FNA	25	25	125	ND	0	16	25	negative	negative	negative	ND	negative	24	0
37	45	Male	Ulcer	II	Swab	997525	0	healed	healed	healed	4	25	negative	negative	healed	healed	healed	8	3.25
38	6	Female	Plaque	II	FNA	750	50	150	25	healed	16	600	positive	negative	negative	negative	healed	16	-20.3
39	16	Female	Ulcer	I	Swab	0	healed	healed	healed	healed	0	25	negative	healed	healed	healed	healed	4	4.5
40	51	Male	Nodule	I	FNA	197000	64225	325	25	0	16	197000	positive	positive	negative	negative	negative	24	3.9
41	13	Male	Plaque	II	FNA	454150	25	25	0	0	12	454150	positive	negative	negative	negative	negative	45	-10.4
42	24	Male	Plaque	II	FNA	75	75	0	0	0	8	25	negative	negative	negative	negative	negative	36	-0.38
43	38	Male	Nodule	I	FNA	14475	309100	healed	healed	healed	8	14475	negative	positive	healed	healed	healed	8	-2
44	10	Male	Ulcer	III	Swab	200	25	0	ND	healed	8	25	negative	positive	negative	ND	healed	16	ND
45	7	Female	Ulcerated Oedema	II	FNA	25	0	0	0	0	4	25	negative	negative	negative	negative	negative	>52	0.8
46	40	Male	Ulcer	III	Swab	0	0	0	0	0	0	25	negative	negative	negative	negative	negative	ND	18
47	16	Female	Ulcer	II	Swab	425	150	25	25	ND	NK	425	positive	negative	negative	positive	ND	20	0.5
48	14	Male	Ulcer	II	Swab	25	25	25	0	0	12	25	positive	negative	negative	negative	negative	44	-2.6
49	18	Female	Ulcer	II	Swab	54975	healed	healed	healed	healed	4	25	negative	healed	healed	healed	healed	4	11.1
50	13	Male	Ulcer	II	Swab	0	0	0	0	ND	NK	25	negative	negative	negative	negative	ND	36	-2.8
51	15	Female	Ulcer	II	Swab	1075	0	healed	healed	healed	4	25	negative	negative	healed	healed	healed	8	6.1
52	11	Male	Ulcer	II	Swab	25	150	25	0	0	12	25	positive	negative	negative	positive	negative	55	8
53	6	Male	Oedema	II	FNA	0	healed	healed	healed	healed	0	25	negative	healed	healed	healed	healed	6	14.1
54	42	Male	Ulcer	III	Swab	25	0	ND	0	healed	4	25	negative	negative	ND	ND	healed	28	-0.9
55	42	Male	Ulcer	III	Swab	25	0	ND	ND	ND	4	25	negative	negative	ND	ND	ND	28	-7
56	42	Male	Nodule	III	FNA	0	75	25	50	0	16	25	negative	positive	negative	negative	negative	32	-7
57	12	Female	Nodule	I	FNA	0	healed	healed	healed	healed	0	25	negative	healed	healed	healed	healed	5	3.1
58	11	Female	Ulcer	II	Swab	25	0	25	25	25	NK	25	negative	negative	negative	negative	negative	48	-8.9
59	11	Male	Nodule	I	FNA	0	healed	healed	healed	healed	0	25	negative	healed	healed	healed	healed	4	3
60	19	Male	Nodule	I	FNA	0	healed	healed	healed	healed	0	25	negative	healed	healed	healed	healed	4	2.4
61	8	Male	Ulcer	I	Swab	0	healed	healed	healed	healed	0	25	negative	healed	healed	healed	healed	8	0.8
62	35	Male	Nodule	I	FNA	25	healed	healed	healed	healed	4	25	negative	healed	healed	healed	healed	4	4.8
63	8	Female	Nodule	I	FNA	25	0	250	0	0	12	25	positive	negative	negative	negative	negative	28	-4.3
64	51	Female	Ulcer	I	Swab	0	healed	healed	healed	healed	0	25	negative	healed	healed	healed	healed	4	7.1
65	52	Female	Ulcer	III	Swab	0	0	ND	ND	ND	NK	25	negative	negative	ND	ND	ND	40	ND
66	52	Female	Ulcer	III	Swab	0	ND	ND	ND	ND	NK	25	negative	ND	ND	ND	ND	40	ND
67	42	Female	Ulcer	III	Swab	0	0	ND	ND	ND	NK	25	negative	negative	ND	ND	ND	28	15
68	9	Female	Nodule	I	FNA	25	25	250	25	0	16	25	negative	negative	negative	negative	negative	28	5.6
69	15	Male	Nodule	I	FNA	25	healed	healed	healed	healed	4	25	negative	healed	healed	healed	healed	2	5.625
70	18	Female	Plaque	II	FNA	1650	100	100	0	healed	12	1650	positive	negative	negative	negative	healed	20	0.375
71	15	Male	Plaque	I	FNA	25	0	26625	0	0	12	25	positive	negative	negative	negative	negative	24	3.9
72	11	Male	Ulcer	I	FNA	25	healed	healed	healed	healed	4	25	negative	healed	ND	ND	ND	4	1.9
73	27	Female	Ulcer	I	FNA	19900	100	0	healed	healed	8	19900	positive	negative	negative	healed	healed	12	2.375
74	5	Female	Nodule	I	FNA	50	50	300	0	0	12	25	positive	negative	negative	negative	negative	24	1.1
75	67	Female	Ulcer	I	Swab	0	0	healed	healed	healed	0	25	negative	negative	healed	healed	healed	8	0.125
76	42	Male	Ulcer	II	Swab	25	25	350	0	0	12	25	positive	negative	negative	negative	negative	36	-3.5
77	30	Female	Nodule	I	FNA	0	0	ND	ND	ND	0	25	negative	negative	ND	ND	ND	>52	0.8
78	7	Female	Ulcer	I	Swab	0	ND	healed	healed	healed	0	25	negative	ND	healed	healed	healed	8	0.8
79	5	Female	Ulcer	III	Swab	0	0	healed	healed	healed	0	25	negative	healed	healed	healed	healed	9	19.375
80	54	Female	Ulcer	I	Swab	0	ND	healed	healed	healed	0	25	negative	ND	healed	healed	healed	8	10.625
81	13	Female	Ulcer	II	Swab	225	0	225	ND	0	16	25	negative	negative	negative	ND	negative	24	0
82	13	Male	Plaque	II	FNA	3550	0	0	0	0	4	175	positive	negative	negative	negative	negative	36	6.75
83	14	Male	Ulcer	I	Swab	225	0	healed	healed	healed	4	50	negative	negative	healed	healed	healed	6	1.75
84	6	Male	Ulcer	I	FNA	0	healed	healed	healed	healed	0	25	negative	ND	ND	ND	healed	2	4.125
85	85	Male	Nodule	II	FNA	0	0	50	ND	ND	NK	25	positive	negative	negative	ND	ND	24	0.125
86	13	Male	Oedema	III	FNA	150	ND	ND	ND	ND	NK	175	positive	negative	ND	ND	ND	Lost to follow up	ND
87	25	Female	Ulcer	I	Swab	25	healed	healed	healed	healed	4	25	negative	healed	healed	healed	healed	6	4.875
88	21	Male	Ulcer	I	Swab	25	25	0	0	ND	8	25	negative	negative	negative	negative	negative	28	0.375
89	40	Female	Nodule	I	FNA	50	healed	healed	healed	healed	4	25	negative	healed	healed	healed	healed	4	3.125
90	6	Female	Plaque	II	FNA	0	25	0	ND	healed	8	25	negative	negative	negative	ND	healed	16	12.875
91	24	Female	Ulcer	I	FNA	0	ND	ND	ND	ND	0	25	negative	ND	ND	ND	ND	2	4.125
92	6	Male	Plaque	II	FNA	0	75	0	0	0	8	25	negative	positive	negative	negative	negative	38	6.5
93	41	Female	Oedema	II	FNA	25	ND	healed	healed	healed	8	25	negative	ND	healed	healed	healed	8	29.125
94	16	Female	Ulcer	III	Swab	25	0	ND	ND	ND	4	25	negative	negative	ND	ND	ND	10	6.375
95	11	Female	Ulcer	II	Swab	0	0	0	ND	ND	0	25	negative	negative	negative	ND	ND	>52	2.125
96	12	Female	Ulcer	II	Swab	0	ND	healed	healed	healed	0	25	negative	ND	healed	healed	healed	6	6.75
97	13	Male	Ulcer	I	Swab	0	healed	healed	healed	healed	0	25	negative	healed	healed	healed	healed	6	1.75
98	14	Male	Ulcer	I	Swab	25	0	0	0	0	4	25	negative	negative	negative	ND	ND	24	2.375
99	50	Female	Ulcer	II	Swab	25	0	0	25	0	16	25	negative	negative	negative	negative	negative	36	2.25
100	13	Female	Nodule	I	FNA	75	ND	0	0	0	8	25	positive	ND	negative	negative	ND	36	-0.625
101	5	Male	Nodule	I	FNA	0	0	25	0	0	12	25	negative	negative	negative	negative	negative	32	-0.125
102	14	Male	Ulcerated Oedema	III	Swab	25	ND	0	0	0	8	25	negative	ND	negative	negative	ND	36	ND
103	14	Female	Ulcer	II	Swab	25	25	0	ND	0	8	25	negative	negative	negative	ND	ND	20	0.5
104	11	Female	Ulcer	I	Swab	25	25	ND	healed	healed	12	25	negative	negative	ND	healed	healed	14	4.25
105	65	Male	Ulcer	I	Swab	0	ND	healed	healed	healed	0	25	negative	ND	healed	healed	healed	8	2.625
106	9	Female	Plaque	II	FNA	50	225	50	0	0	12	25	positive	negative	negative	negative	negative	28	0.875
107	12	Female	Nodule	II	FNA	25	25	nd	0	0	8	25	positive	negative	ND	negative	negative	24	0.75
108	29	Female	Plaque	II	FNA	25	25	25	0	0	12	25	positive	negative	negative	negative	negative	28	-9.625
109	25	Female	Nodule	I	FNA	1700	25	0	ND	0	4	225	negative	positive	negative	ND	negative	28	2.375
110	12	Male	Oedema	II	Swab	0	0	0	0	ND	0	25	negative	negative	negative	negative	ND	22	ND
111	38	Female	Ulcer	II	Swab	125	0	25	ND	25	NK	25	negative	negative	negative	ND	negative	16	6.1
112	15	Male	Ulcer	II	Swab	50	75	0	ND	ND	8	25	positive	negative	negative	negative	negative	32	-0.5
113	25	Male	Plaque	II	FNA	0	ND	healed	healed	healed	0	25	negative	ND	healed	negative	healed	8	6.375
114	6	Female	Ulcer	II	FNA	0	25	0	0	0	8	25	negative	negative	negative	negative	negative	28	6.5
115	7	Male	Nodule	I	FNA	25	100	25	0	0	12	25	positive	negative	negative	negative	negative	32	-2
116	19	Female	Ulcer	I	Swab	75	ND	ND	healed	healed	12	25	negative	ND	ND	healed	healed	12	1.25
117	11	Male	Ulcer	I	Swab	0	healed	healed	healed	healed	0	25	negative	healed	healed	healed	healed	2	2.125
118	22	Male	Ulcer	I	Swab	25	0	25	0	0	12	25	negative	negative	negative	negative	negative	20	-1
119	9	Male	Plaque	II	FNA	0	ND	25	25	ND	NK	25	negative	negative	negative	negative	ND	24	2.8
120	27	Female	Nodule	I	FNA	25	ND	0	ND	ND	8	25	negative	ND	negative	negative	negative	18	-0.75
121	6	Male	Ulcer	II	Swab	125	0	ND	0	0	4	25	negative	negative	ND	negative	negative	32	1.875
122	25	Female	Nodule	I	FNA	50	0	25	ND	ND	NK	25	positive	negative	negative	negative	negative	32	-0.375
123	11	Male	Plaque	II	FNA	50	0	675	0	0	12	25	positive	negative	negative	negative	negative	20	0.5
124	11	Female	Ulcer	I	Swab	0	healed	healed	healed	healed	0	25	negative	healed	healed	healed	healed	4	3.375
125	9	Female	Plaque	I	FNA	25	ND	50	50	0	16	25	negative	ND	negative	negative	negative	24	-7.3
126	13	Female	Nodule	I	FNA	25	125	0	0	0	8	25	negative	negative	negative	negative	negative	33	-0.5
127	14	Male	Nodule	I	FNA	25	ND	50	0	0	12	25	negative	negative	negative	negative	negative	24	3.5
128	17	Male	Ulcerated Oedema	III	Swab	525	50	775	50	25	NK	525	negative	negative	negative	negative	ND	>52	ND
129	58	Female	Nodule	I	FNA	0	ND	ND	ND	healed	0	25	negative	negative	ND	negative	healed	16	2.375
	*ND= not done
	**NK=not known
	Minus indicate lesion enlargement
	Rate of healing= Mean diameter of the lesion at week 4 minus mean diameter at week 0 and dividing this result by 4 (mm/week)
